# Supplementary material for: Environmental justice and power plant emissions in the Regional Greenhouse Gas Initiative states
Source: PLoS One. 2022 Jul 20;17(7):e0271026. doi: 10.1371/journal.pone.0271026 (PMC9299318; doi:10.1371/journal.pone.0271026)
Supplement: S1 Table — (XLSX) [file pone.0271026.s002.xlsx]

## Sheet: Sheet1
		Polluting potential indicator	Degrees of freedom	Sum of squares	F-value	p-value
		Total number of EGUs
		Oil	1	6216	381.4	<2e-16 ***
		Coal	1	5472	428.6	<2e-16 ***
		Natural Gas	1	27594	47.9	4.17e-08 ***
		Total net generation
		Oil	1	519600000	7.68	0.00878 **
		Coal	1	31350000000	131.3	1.45e-13 ***
		Natural Gas	1	9929000000	18.11	0.000142 ***
		Capacity factor
		Oil	1	7.1	0.247	0.623
		Coal	1	4195	32.5	1.74e-06 ***
		Natural Gas	1	10.4	0.438	0.512
		CO2
		Oil		447.4	7.77	0.00843 **
		Coal		34273	154.1	1.43e-14 ***
		Natural Gas		1271	11.59	0.00164 **
		SO2
		Oil
		Coal
		Natural Gas
